# Supplementary material for: Evolution of seed characters and of dispersal modes in Aizoaceae
Source: Front Plant Sci. 2023 Mar 22;14:1140069. doi: 10.3389/fpls.2023.1140069 (PMC10073613; doi:10.3389/fpls.2023.1140069)
Supplement: Supplementary File 1 — Material used for the carpological examination. [file DataSheet_1.zip]

Archive with 9 entries (8 files):
- Data Sheet/
- Data Sheet/Supplementary file 1.doc
- Data Sheet/Supplementary file 2.xlsx
- Data Sheet/Supplementary file 3.doc
- Data Sheet/Supplementary file 4.docx
- Data Sheet/Supplementary file 5.tif
- Data Sheet/Supplementary file 6.tif
- Data Sheet/Supplementary file 7.docx
- Data Sheet/Supplementary file 8.tif
